# Supplementary material for: Design and Synthesis of New GS-6207 Subtypes for Targeting HIV-1 Capsid Protein
Source: Int J Mol Sci. 2024 Mar 27;25(7):3734. doi: 10.3390/ijms25073734 (PMC11012105; doi:10.3390/ijms25073734)
Supplement: Supplementary file 1 [file ijms-25-03734-s001.zip]

Archive with 1 entries (1 files):
- ijms-2884618-supplementary.pdf
